# Supplementary material for: Investigating the Role of Diet-Manipulated Gut Bacteria in Pathogenesis of Type 2 Diabetes Mellitus—An In Vitro Approach
Source: Nutrients. 2026 Jan 15;18(2):279. doi: 10.3390/nu18020279 (PMC12844667; doi:10.3390/nu18020279)
Supplement: Supplementary file 1 [file nutrients-18-00279-s001.zip]

Archive with 1 entries (1 files):
- nutrients-4054692-supplementary.pdf
